# Supplementary material for: The Reaction Specificity of Mammalian ALOX15 Orthologs is Changed During Late Primate Evolution and These Alterations Might Offer Evolutionary Advantages for Hominidae
Source: Front Cell Dev Biol. 2022 Apr 21;10:871585. doi: 10.3389/fcell.2022.871585 (PMC9068934; doi:10.3389/fcell.2022.871585)
Supplement: Supplementary file 1 [file Table2.XLSX]

## Sheet: Tabelle (2)
	Species no.	Eutheria	Euarchontoglires	Species	Latin Name	BG1	SL	BG2	15-HETE [%] ± SD	12-HETE [%] ± SD	Reference
	1			Man	Homo sapiens	F	IM		92	8	Sigal et al., J Biol Chem 263, 5328, 1988. Kuhn et al., Biochim Biophys Acta 1169, 80, 1993.
						F	IV		50.0	50.0	Sloane et al. Nature 354, 149, 1991.
						F	VV		5.0	95.0	Sloane et al., Protein Eng 8, 275, 1995.
						L	IM		11.8	88.2	Vogel et al., J Biol Chem 285, 5369, 2010.
						L	FM		63.6	36.4	Vogel et al., J Biol Chem 285, 5369, 2010.
	2			Neanderthals	Homo neandertalensis	F	IM		86.0	14.0	Chaitidis et al., J Lipid Res 54, 1397, 2013.
						no mutants
	3			Denisovan	Homo denisovan	F	IM		92.0	8.0	Adel et al., Arch Biochem Biophys 565, 17, 2015
						no mutants
	4			Chimpanzee/Bonobo	Pan troglodytes/paniscus	F	IM		80.0	20.0	Adel et al., Proc Natl Acad Sci USA113, E4266, 2016.
						F	AM		1.0	99.0	Adel et al., Proc Natl Acad Sci USA113, E4266, 2016.
	5			Bonobo	Pan paniscus	F	IM		80.0	20.0
						no mutants
	6			Western lowland gorilla	Gorilla gorilla gorilla	F	IM		90.5	9.5	Kozlov et al., Biochim Biophys Acta Mol Cell Biol Lipids 1864, 327, 2019.
						no mutants
	7			Bornean/Sumatran orangutan	Pongo pygmaeus/abelii	F	IM		86 .0	14.0	Vogel et al., J Biol Chem 285, 5369, 2010. Johannesson et al., Prostaglandins Leukot Essent Fatty Acids 82, 121, 2010.
						L	IM		13.2	86.8	Vogel et al., J Biol Chem 285, 5369, 2010.
						F	AM		17.7	82.3	Vogel et al., J Biol Chem 285, 5369, 2010.
	8			Northern white-cheeked gibbon	Nomascus leucogenys	F	IT		46.1	53.9	Adel et al., Proc Natl Acad Sci USA113, E4266, 2016.
						F	AT		1.0	99.0	Adel et al., Proc Natl Acad Sci USA113, E4266, 2016.
						F	FT		83.6	16.4	Adel et al., Proc Natl Acad Sci USA113, E4266, 2016.
	9			Yellow-cheeked gibbon	Nomascus gabriellae	F	IT		73.2 ± 1.20	26.8 ± 1.20
						no mutants
	10			Western hoolock gibbon	Hoolock Hoolock	F	IM		91.5 ± 0.49	8.5 ± 0.49
						no mutants
	11			Siamang	Symphalangus syndactylus	F	IM		91.7 ± 0.04	8.3 ± 0.04
						no mutants
	12			Silvery gibbon	Hylobates moloch	F	IM		92.2 ± 0.04	7.8 ± 0.04
						no mutants
	13			Müller's gibbon	Hyblobates muelleri	F	IM		92.6 ± 0.13	7.4 ± 0.13
						no mutants
	14			Angolan black-and-white colobus	Colobus angolensis palliatus	F	VV		2.8 ± 2.60	97.2 ± 2.60
						F	IM		84.9 ± 0.17	15.1 ± 0.17
						L	IM		0.7 ± 0.16	99.3 ± 0.16
	15			Rhesus macaque	Macaca mulatta	F	VV		0.9	99.1	Vogel et al., J Biol Chem 285, 5369, 2010. Johannesson et al., Prostaglandins Leukot Essent Fatty Acids 82, 121, 2010.
						F	FV		73.3	26.7	Vogel et al., J Biol Chem 285, 5369, 2010.
						F	MV		41.3	58.7	Vogel et al., J Biol Chem 285, 5369, 2010.
						F	IV		17.6	72.4	Vogel et al., J Biol Chem 285, 5369, 2010.
	16			Anubis baboon	Papio anubis	F	VV		21.9	78.1	Adel et al., Proc Natl Acad Sci USA113, E4266, 2016.
						no mutants
	17			Nancy Ma's night monkey	Aotus nancymaae	F	VV		8.2 ± 0.20	91.8 ± 0.20
						F	VM		5.3 ± 7.55	94.7 ± 7.55
						F	IM		79.3 ± 7.56	20.7 ± 7.56
						L	IM		3.8 ± 2.02	96.2 ± 2.02
	18			Squirrel monkey	Saimiri boliviensis boliviensis	F	VV		0.9 ± 2.10	99.1 ± 2.10
						F	IV		12.7 ± 0.31	87.3 ± 0.31
						F	VM		6.3 ± 4.80	93.7 ± 4.80
						F	IM		64.0 ± 9.50	36.0 ± 9.50
						A	IM		1.4 ± 0.80	98.6 ± 0.80
						L	IM		1.0 ± 0.60	98.9 ± 0.60
	19			Common Marmoset	Callithrix jacchus	F	VV		1.2 ± 1.50	98.8 ± 1.50
						F	IV		37.6 ± 0.20	62.4 ± 0.20
						F	VM		14.2 ± 4.00	84.9 ± 4.00
						F	IM		76.5 ± 5.30	23.5 ± 5.30
						A	IM		4.4 ± 0.60	95.6 ± 0.60
						L	IM		2.0 ± 0.90	98.0 ± 0.90
	20			Philippine tarsier	Carlito syrichta	F	VV		3.9 ± 0.10	96.1 ± 0.10
						F	IV		53.6 ± 7.10	46.4 ± 7.10
						F	VM		0.3 ± 0.10	99.7 ± 0.10
						F	IM		94.6 ± 0.02	5.4 ± 0.02
						L	IM		4.9 ± 0.59	95.1 ± 0.59
	21			Coquerel's sifaka	Propithecus coquereli	F	VV		0	100
						F	IV		41.4 ± 1.50	58.6 ± 1.50
						F	VM		2.4 ± 0.25	97.6 ± 0.25
						F	IM		50.0 ± 3.36	50.0 ± 3.36
						F	FV		56.33 ± 8.27	43.67 ± 8.27
						A	IM		5.45 ± 0.62	94.55 ± 0.62
						L	IM		0	100
						L	VV		0	100
	22			Greater galago (bushbaby)	Otolemur garnettii	F	VV		0	100
						F	VM		12.4 ± 7.21	87.6 ± 7.21
						F	IM		77.2 ± 5.07	22.8 ± 5.07
						A	IM		23.4 ± 0.05	76.6 ± 0.05
						L	IM		0.2 ± 0.14	99.8 ± 0.14
	23a			Chinese Tree shrew	Tupaia chinensis 15 subtype a	F	VV		6.7	93.3	Schäfer et al., Biochim Biophys Acta Mol Cell Biol Lipids,1865, 15855, 2020
						F	IV		76.9	23.1	Schäfer et al., Biochim Biophys Acta Mol Cell Biol Lipids,1865, 15855, 2020
						F	VM		24.1	75.9	Schäfer et al., Biochim Biophys Acta Mol Cell Biol Lipids,1865, 15855, 2020
						F	IM		94.9	5.1	Schäfer et al., Biochim Biophys Acta Mol Cell Biol Lipids,1865, 15855, 2020
						A	IM		7.1	92.9	Schäfer et al., Biochim Biophys Acta Mol Cell Biol Lipids,1865, 15855, 2020
						L	IM		22.4	77.6	Schäfer et al., Biochim Biophys Acta Mol Cell Biol Lipids,1865, 15855, 2020
	23b			Chinese Tree shrew	Tupaia chinensis 15 subtype b	F	VV		7.7	92.3	Schäfer et al., Biochim Biophys Acta Mol Cell Biol Lipids,1865, 15855, 2020
						F	IV		78.5	21.5	Schäfer et al., Biochim Biophys Acta Mol Cell Biol Lipids,1865, 15855, 2020
						F	VM		45.5	54.6	Schäfer et al., Biochim Biophys Acta Mol Cell Biol Lipids,1865, 15855, 2020
						F	IM		94.1	5.9	Schäfer et al., Biochim Biophys Acta Mol Cell Biol Lipids,1865, 15855, 2020
						A	IM		10.2	89.6	Schäfer et al., Biochim Biophys Acta Mol Cell Biol Lipids,1865, 15855, 2020
						L	IM		83.1	16.9	Schäfer et al., Biochim Biophys Acta Mol Cell Biol Lipids,1865, 15855, 2020
	24			Sunda flying lemur	Galeopterus variegatus	F	VV		19.7	80.3	Kozlov et al., Biochim Biophys Acta Mol Cell Biol Lipids 1864, 327, 2019.
						F	IV		82.6 ± 3.30	17.4 ± 3.30
						F	VM		33.3 ± 0.70	66.7 ± 0.70
						F	IM		98.2 ± 0.90	1.8 ± 0.90
						A	IM		24.1 ± 7.80	75.9 ± 7.80
	25a			Rabbit (15)	Oryctolagus cuniculus (AA 15-lipoxygenating)	F	IM		97.0	3.0	Bryant et al., J Biol Chem 257, 6050, 1982. Borngräber et al., J Biol Chem. 1999 Dec 24;274(52):37345-50.
						F	AM		8.0	92.0	Borngräber et al., J Biol Chem. 274, 37345, 1999.
						F	IA		88.0	12.0	Borngräber et al., J Biol Chem. 274, 37345, 1999.
						A	IM		20.0	80.0	Borngräber et al., J Biol Chem. 274, 37345, 1999.
	25b			Rabbit (12)	Oryctolagus cuniculus (AA 12-lipoxygenating)	L	IM		36.0	64.0	Berger et al., J Mol Biol 278, 935, 1998.
						F	IM		95.0	5.0	Berger et al., J Mol Biol 278, 935, 1998.
	26			Mountain hare	Lepus timidus	F	IM		96.8 ± 0.06	3.2 ± 0.06
						F	VV		10.8 ± 0.53	89.2 ± 0.53
						L	IM		16.1 ± 0.26	83.9 ± 0.26
						W	VV		15.3 ± 0.16	84.7 ± 0.16
	27			American pika	Ochotona princeps	F	VV		14.0	86.0	Kozlov et al., Biochim Biophys Acta Mol Cell Biol Lipids 1864, 327, 2019.
						F	IM		89.0 ± 0.41	11.0 ± 0.41
						A	IM		51.9 ± 1.72	48.1 ± 1.72
						L	IM		2.5 ± 1.00	97.5 ± 1.00
	28			Long-tailed chinchilla	Chinchilla lanigera	F	VV		6.8	94.2	Kozlov et al., Biochim Biophys Acta Mol Cell Biol Lipids 1864, 327, 2019.
						F	IV		26.2 ± 1.16	73.8 ± 1.16
						F	VM		41.4 ± 3.70	58.6 ± 3.70
						F	IM		81.4 ± 1.27	18.6 ± 1.27
						A	IM		0	100
						L	IM		0	100
	29			Meadow jumping mouse	Zapus hudsonius	F	IV		59.0 ± 1.16	41.0 ± 1.16
						F	VV		8.3 ± 0.30	91.7 ± 0.30
						F	IM		82.0 ± 0.15	18.0 ± 0.15
						L	IV		1.8 ± 0.50	98.2 ± 0.50
	30			Hoary bamboo rat	Rhizomys pruinosus	F	VM	II	93.7 ± 0.20	6.3 ± 0.20
						F	IM	II	85.0 ± 0.25	15.0 ± 0.25
						F	VV	II	95.0 ± 0.23	5.0 ± 0.23
						F	VV	VV	94.0 ± 2.06	6.0 ± 2.06
						L	VM	II	29.2 ± 0.52	70.8 ± 0.52
						V	VM	II	1.2 ± 0.02	98.3 ± 0.02
	31			East European house mouse	Mus musculus	L	VM		15	85	Freire-Moar et al., Biochim Biophys Acta 1254, 112, 1995.
						F	VM		90.0 ± 0.60	10.0 ± 0.60
						L	IM		4.0 ± 0.14	96.0 ± 0.14
						L	FM		26.9 ± 0.20	73.1 ± 0.20
	32			Brown rat	Rattus norvegicus	L	AM		11.9 ± 1.10	88.1 ± 1.10	Watanabe and Haeggström, Biochem Biophys Res Commun. 192, 1023, 1993. Pekarova et al., Arch Biochem Biophys, 571, 50, 2015.
						F	AM		96.5	3.5	Pekarova et al., Arch Biochem Biophys, 571, 50, 2015.
						L	IM		3.7	96.3	Pekarova et al., Arch Biochem Biophys, 571, 50, 2015.
	33			Black rat	Rattus rattus	L	AM		2.6 ± 0.31	97.4 ± 0.31
						no mutants
	34			Ord's kangaroo rat	Dipodomys ordii	F	IM		69.4 ± 2.39	30.6 ± 2.39	Kozlov et al., Biochim Biophys Acta Mol Cell Biol Lipids 1864, 327, 2019.
						F	AM		16.6 ± 1.46	83.4 ± 1.46	Heydeck 09.03. und 29.03.2018
						F	VV		22.4	77.6	Heydeck 29.3.18
						W	AM		58.7 ± 1.63	41.3 ± 1.63	Heydeck 15.03.2018
	35			African woodland thicket rat	Grammomys surdaster	L	AM		7.9 ± 0.53	92.1 ± 0.53
						no mutants
	36			Thirteen-lined ground squirrel (Squinney)	Ictidomys tridecemlineatus	F	VV		0.5 ± 0.60	99.5 ± 0.60
						F	IV		32.9 ± 0.33	67.1 ± 0.33
						F	VM		14.9 ± 7.10	85.1 ± 7.10
						F	IM		82.8 ± 2.79	17.2 ± 2.79
						A	IM		2.2 ± 0.79	97.8 ± 0.79
						L	IM		5.5 ± 3.82	94.5 ± 3.82
	37		Laurasiatheria	Chinese pangolin	Manis pentadactyla	F	VV		6.5 ± 0.38	93.5 ± 0.38
						F	IV		63.6 ± 0.26	36.4 ± 0.26
						F	VM		17.3 ± 0.69	82.7 ± 0.69
						F	IM		83.4 ± 0.04	16.6 ± 0.04
						A	IM		13.1 ± 2.79	86.9 ± 2.79
						L	IM		5.4 ± 0.21	94.6 ± 0.21
	38			Star nosed mole	Condylura cristata	F	VV		5.1 ± 0.50	94.9 ± 0.50
						F	IM		91.7 ± 0.06	8.3 ± 0.06
						L	IM		3.3 ± 0.35	96.7 ± 0.35
	39			Common shrew	Sorex araneus	F	VV		0	100.0 ± 0.00
						F	IV		32.4 ± 6.90	67.6 ± 6.90
						F	VM		17.7 ± 8.20	82.3 ± 8.20
						F	IM		89.9 ± 1.20	10.1 ± 1.20
						A	IM		25.4 ± 1.50	74.6 ± 1.50
						L	IM		14.1 ± 2.30	85.9 ± 2.30
	40			European hedgehog	Erinaceus europaeus	F	VV		10.7	89.3	Kozlov et al., Biochim Biophys Acta Mol Cell Biol Lipids 1864, 327, 2019.
						F	IV		89.0 ± 0.04	11.0 ± 0.04
						F	VM		60.0 ± 0.34	40.0 ± 0.34
						F	IM		94.9 ± 0.04	5.1 ± 0.04
						A	IM		28.9 ± 0.11	71.1 ± 0.11
						L	IM		17.8 ± 0.06	82.2 ± 0.06
	41			Dog	Canis lupus familiaris	F	VV		0	100.0	Kozlov et al., Biochim Biophys Acta Mol Cell Biol Lipids 1864, 327, 2019.
						F	IV		4.2 ± 0.46	95.8 ± 0.46
						F	VM		0	100
						F	IM		48.1±13.06	51.9±13.06
						A	IM		0	100
						L	IM		0	100
	42			Dingo	Canis lupus dingo	F	VV		0.2 ± 0.21	99.8 ± 0.21
						no mutants
	43			Polar bear	Ursus maritimus	F	VV		7.5 ± 0.03	92.5 ± 0.03
						F	IV		46.5 ± 0.12	53.5 ± 0.12
						F	VM		9.8 ± 0.38	90.2 ± 0.38
						F	IM		85.4 ± 0.30	14.6 ± 0.30
						A	IM		1.0 ± 1.25	99.0 ± 1.25
						L	IM		2.9 ± 0.04	97.1 ± 0.04
	44			Giant panda	Ailuropoda melanoleuca	F	VV		4.4 ± 5.10	95.6 ± 5.10
						F	IV		29.1 ± 1.40	70.9 ± 1.40
						F	VM		27.4 ± 0.07	72.6 ± 0.07
						F	IM		91.8 ± 0.61	8.2 ± 0.61
						A	IM		1.25 ± 1.04	98.75 ± 1.04
						L	IM		6.2 ± 4.41	93.8 ± 4.41
	45			Weddell seal	Leptonychotes weddellii	F	VV		1.5	98.5	Reisch et al., FEBS J 288, 1387, 2021.
						F	IV		50.0 ± 0.24	50.0 ± 0.24
						F	VM		26.3 ± 0.16	73.7 ± 0.16
						F	IM		89.6 ± 0.12	10.4 ± 0.12
						A	IM		0.8 ± 0.25	99.2 ± 0.25
						L	IM		8.6 ± 0.07	91.4 ± 0.07
	46			Walrus	Odobenus rosmarus divergens	F	VV		2.6	97.4	Reisch et al., FEBS J 288, 1387, 2021.
						F	IV		30.2 ± 0.05	69.8 ± 0.05
						F	VM		23.2 ± 0.17	76.8 ± 0.17
						F	IM		88.8 ± 0.13	11.2 ± 0.13
	47			Northern fur seal	Callorhinus ursinus	F	VV		0.2	99.8	Reisch et al., FEBS J 288, 1387, 2021.
						F	IV		48.5 ± 0.09	51.5 ± 0.09
						F	VM		10.5 ± 0.05	89.5 ± 0.05
						F	IM		86.8 ± 0.18	13.2 ± 0.18
						A	IM		0	100
						L	IM		0	100
	48			Sea Otter	Enhydra lutris kenyoni	F	VV		12.2	87.8	Reisch et al., FEBS J 288, 1387, 2021.
						F	IV		60.4 ± 0.08	39.6 ± 0.08
						F	VM		40.0 ± 0.11	60.0 ± 0.11
						F	IM		96.1 ± 0.16	3.9 ± 0.16
						A	IM		56.1 ± 0.06	43.9 ± 0.06
						L	IM		24.4 ± 0.17	75.6 ± 0.17
	49			Asian palm civet	Paradoxurus hermaphroditus	F	VV		0	100
						F	IM		84.8 ± 0.12	15.2 ± 0.12
						L	IM		1.2 ± 0.03	98.8 ± 0.03
	50			Spotted hyaena	Crocuta crocuta	F	VV		0	100
						F	IV		14.4 ± 0.79	85.6 ± 0.79
						F	VM		2.1 ± 1.10	97.9 ± 1.10
						F	IM		90.5 ± 0.55	9.5 ± 0.55
						A	IM		0	100
						L	IM		0	100.0 ± 0.02
	51			Fossa	Cryptoprocta ferox	F	VV		0	100
						no mutants
	52			Meerkat	Suricata suricatta	F	VV		0.3 ± 0.21	99.7 ± 0.21
						F	IV		18.9 ± 4.20	81.1 ± 4.20
						F	VM		0.8 ± 0.27	99.2 ± 0.27
						F	IM		63.0 ± 7.46	37.0 ± 7.46
						A	IM		35.5 ± 1.37	64.5 ± 1.37
						L	IM		0.8 ± 0.02	99.2 ± 0.02
	53			White rhinoceros	Ceratotherium simum simum	F	VV		4.27 ± 0.23	95.23 ± 0.23
						F	IV		48.4 ± 0.15	51.6 ± 0.15
						F	VM		23.8 ± 0.16	76.2 ± 0.16
						F	IM		88.2 ± 0.06	11.8 ± 0.06
						A	IM		8.6 ± 0.61	91.4 ± 0.61
						L	IM		8.8 ± 0.84	91.2 ± 0.84
	54			Bison	Bison bison bison	F	VV		6,1 ± 0.48	93.9 ± 0.48
						F	IV		49.6 ± 0.68	50.4 ± 0.68
						F	VM		27.5 ± 0.52	72.5 ± 0.52
						F	IM		79.3 ± 0.08	20.7 ± 0.08
						A	IM		7.5 ± 0.27	92.5 ± 0.27
						L	IM		4.6 ± 0.17	95.4 ± 0.17
	55			Red deer	Cervus elaphus hippelaphus	F	VV		0.8 ± 0.04	99.2 ± 0.04
						F	IV		41.7 ± 0.06	58.3 ± 0.06
						F	VM		14.2 ± 0.48	85.8 ± 0.48
						F	IM		83.1 ± 0.03	16.9 ± 0.03
						A	IM		1.0 ± 0.06	99.0 ± 0.06
						L	IM		2.5 ± 0.11	97.5 ± 0.11
	56			Wild boar	Sus scrofa	F	VV		11.6	88.4	Yokoyama et al., J Biol Chem 261, 16714, 1986. Suzuki et al., Biochim Biophys Acta 1210, 308, 1994.
						F	VM		36.9	63.1	Suzuki et al., Biochim Biophys Acta 1210, 308, 1994.
						F	IV		74.5	25.5	Suzuki et al., Biochim Biophys Acta 1210, 308, 1994.
						F	IM		85.1	14.9	Suzuki et al., Biochim Biophys Acta 1210, 308, 1994.
	57			Bactrian camel	Camelus bactrianus	F	VV		0	100
						no mutants
	58			Hunchback/humpback whale	Megaptera novaeangliae	F	VV		0.4 ± 0.41	99.6 ± 0.41
						F	IV		16.9 ± 0.91	83.1 ± 0.91
						F	VM		1.8 ± 0.95	98.2 ± 0.95
						F	IM		88.5 ± 4.61	11.5 ± 4.61
						A	IM		13.1 ± 1.54	86.9 ± 1.54
						L	IM		0.4 ± 0.4	99.6 ± 0.4
	59			Chinese river dolphin	Lipotes vexilifer	F	VV		9.4 ± 1.2	90.6 ± 1.2
						no mutants
	60			Large flying fox/ Kalong	Pteropus vampyrus	F	VV		4.6 ± 0.39	95.4 ± 0.39
						F	IV		40.5 ± 0.24	59.5 ± 0.24
						F	VM		29.0 ± 0.91	71.0 ± 0.91
						F	IM		90.0 ± 0.41	10.0 ± 0.41
						A	IM		4.4 ± 0.08	95.6 ± 0.08
						L	IM		8.7 ± 0.36	91.3 ± 0.36
	61			Chinese rufous horseshoe bat	Rhinolophus sinicus	F	VV		8.5	91.5	Kozlov et al., Biochim Biophys Acta Mol Cell Biol Lipids 1864, 327, 2019.
						F	IV		80.1 ± 0.71	19.9 ± 0.71
						F	VM		48.2 ± 0.28	51.8 ± 0.28
						F	IM		90.1 ± 0.14	9.9 ± 0.14
						A	IM		44.6 ± 0.32	55.4 ± 0.32
						L	IM		8.2 ± 0.16	91.8 ± 0.16
	62		Afrotheria	African elephant	Loxodonta africana	F	VV		6.3 ± 5.50	93.7 ± 5.50
						F	VM		6.8 ± 3.4	93.2 ± 3.4
						F	IM		70.2 ± 4.80	29.8 ± 4.80
						A	IM		3.3 ± 1.30	96.7 ± 1.30
						L	IM		2.9 ± 1.20	97.1 ± 1.20
	63			Rock hyrax	Procavia capensis	F	VV		1.4 ± 0.28	98.6 ± 0.28
						F	IV		33.4 ± 0.08	66.6 ± 0.08
						F	VM		26.0 ± 0.85	74.0 ± 0.85
						F	IM		78.9 ± 1.64	21.1 ± 1.64
						A	IM		17.9 ± 1.64	82.1 ± 1.64
						L	IM		14.5 ± 0.06	85.5 ± 0.06
	64			Cape golden mole	Chrysochloris asiatica	F	VV		4.3 ± 0.7	95.7 ± 0.7	Kozlov et al., Biochim Biophys Acta Mol Cell Biol Lipids 1864, 327, 2019.
						F	IV		61.2 ± 1.20	38.8 ± 1.20
						F	VM		18.9 ± 2.80	81.1 ± 2.80
						F	IM		85.6 ± 1.90	14.4 ± 1.90
						L	IM		4.1 ± 0.02	95.9 ± 0.02
	65			Cape elephant shrew	Elephantulus edwardii	F	VV		0.4 ± 0.50	99.6 ± 0.50
						F	IM		94.2 ± 0.16	5.8 ± 0.16
						L	IM		3.4 ± 0.28	96.6 ± 0.28
	66		Xenarthra	Collared anteater	Tamandua tetradactyla	F	LM	II	84.2 ± 0.08	15.8 ± 0.08
						F	VV	II	30.6 ± 0.52	69.4 ± 0.52
						F	VV	IA	22.3 ± 0.16	77.7 ± 0.16
	67			Giant anteater	Myrmecophaga tridactyla	F	LM		88.8 ± 0.04	11.2 ± 0.04
						no mutants
	68			Screaming hairy armadillo	Chaetophractus vellerosus	F	VV		15.5 ± 0.30	84.5 ± 0.30
						no mutants
	69	Metatheria	Australidelphia	Brush-tailed possum	Trichosurus vulpecula	F	VV		14.6 ± 0.43	85.4 ± 0.43
						F	IV		100.0 ± 0.00	0
						F	VM		31.5 ± 0.14	68.5 ± 0.14
						F	IM		100.0 ± 0.00	0
						A	IM		38.7 ± 0.14	61.3 ± 0.14
						L	IM		15.6 ± 0.02	84.4 ± 0.02
	70			Red giant kangaroo	Macropus rufus	F	VV		2.0 ± 1.20	98.0 ± 1.20
						F	IM		92.2 ± 3.50	7.8 ± 3.50
						L	IM		27.7 ± 0.31	72.3 ± 0.31
	71		Ameridelphia	Virginia opossum	Didelphis virginiana	F	VV		2.7 ± 1.43	97.3 ± 1.43
						no mutants
	72			Gray short-tailed opossum	Monodelphis domestica	F	VV		10.0 ± 0.50	90.0 ± 0.50	Kozlov et al., Biochim Biophys Acta Mol Cell Biol Lipids 1864, 327, 2019.
						F	IM		82	18	Kozlov et al., Biochim Biophys Acta Mol Cell Biol Lipids 1864, 327, 2019.
						F	FV		78	22	Kozlov et al., Biochim Biophys Acta Mol Cell Biol Lipids 1864, 327, 2019.
						L	IM		1	99	Kozlov et al., Biochim Biophys Acta Mol Cell Biol Lipids 1864, 327, 2019.
		Prototheria	Monotremata	Platypus	Ornithorhynchus anatinus						no ALOX15
				Spiny anteater	Tachyglossus aculeatus						no ALOX15

## Sheet: Tabelle
				ALOX15
		Species	Latin Name	BG1	SL	experimental	predicted		Evolutionconcept	Triadeconcept
Eutheria	Euarchontoglires	Man	Homo sapiens	F	IM	15-HETE	15-HETE	1	x	x
		Neanderthals	Homo neandertalensis	F	IM	15-HETE	15-HETE	2	x	x
		Denisovan	Homo denisovan	F	IM	15-HETE	15-HETE	3	x	x
		Chimpanzee	Pan troglodytes	F	IM	15-HETE	15-HETE	4	x	x
		Gorilla	Gorilla gorilla gorilla	F	IM	15-HETE	15-HETE	5	x	x
		Orangutan	Pongo pygmaeus/abelii	F	IM	15-HETE	15-HETE	6	x	x
		Gibbon	Nomascus leucogenys	F	IT	12-/15-HETE		7	x	x
		Macaque	Macaca mulatta	F	VV	12-HETE	12-HETE	8	x	x
		Angolan black-and-white colobus	Colobus angolensis palliatus	F	VV	in Synthese	12-HETE	9
		Anubis baboon	Papio anubis	F	VV	12-HETE	12-HETE	10	x	x
		Marmoset	Callithrix jacchus	F	VV	12-HETE	12-HETE	11	x	x
		Squirrel monkey	Saimiri boliviensis boliviensis	F	VV	12-HETE	12-HETE	12	x	x
		Nancy Ma's night monkey	Aotus nancymaae	F	VV	12-HETE	12-HETE	13	x	x
		Philippine tarsier	Carlito syrichta	F	VV	12-HETE	12-HETE	14	x	x
		Greater galago (bushbaby)	Otolemur garnettii	F	VV	12-HETE	12-HETE	15	x	x
		Coquerel's sifaka	Propithecus coquereli	F	VV	12-HETE	12-HETE	16	x	x
		Grey mouse lemur	Microcebus murinus	F	VV		12-HETE	17
		Sunda flying lemur	Galeopterus variegatus	F	VV	12-HETE	12-HETE	18	x	x
		Chinese Tree shrew	Tupaia chinensis	F	VV	12-HETE	12-HETE	19	x	x
		Pika	Ochotona princeps	F	VV	12-HETE	12-HETE	20	x	x
		Rabbit (15)	Oryctolagus cuniculus	F	IM	15-HETE	15-HETE	21		x
		European hare	Lepus europaeus	F	IM	15-HETE	15-HETE	22		x
		East European house mouse	Mus musculus	L	VM	8-HETE	12-HETE	23	x	x
		Chinese pangolin	Manis pentadactyla	F	VV	12-HETE	12-HETE	24	x	x
		Brown rat	Rattus norvegicus	L	AM	12-HETE	12-HETE	25	x	x
		Desert wood rat	Neotoma lepida	F	AM		12-HETE	26
		American/Canadian Beaver	Castor canadensis	F	?	sequence incomplete		27
		Hoary bamboo rat	Rhizomys pruinosus	F	VV	in Arbeit		28
		Thirteen-lined ground squirrel /Squinney	Ictidomys tridecemlineatus	F	VV	12-HETE	12-HETE	29	x	x
		Meadow jumping mouse	Zapus hudsonius	F	IV	in Synthese		30
		Long-tailed chinchilla	Chinchilla lanigera	F	VV	12-HETE	12-HETE	31	x	x
		Malayan colugo	Galeopterus variegatus	F	VV	12-HETE	12-HETE	32	x	x
		Polar bear	Ursus maritimus	F	VV	12-HETE	12-HETE	33	x	x
		Giant panda	Ailuropoda melanoleuca	F	VV	12-HETE	12-HETE	34	x	x
		Walrus	Odobenus rosmarus divergens	F	VV	12-HETE	12-HETE	35	x	x
		Weddell seal	Leptonychotes weddellii	F	VV	12-HETE	12-HETE	36	x	x
		Northern fur seal	Callorhinus ursinus	F	VV	12-HETE	12-HETE	37	x	x
		Dog	Canis lupus familiaris	F	VV	12-HETE	12-HETE	38	x	x
		Asian palm civet	Paradoxurus hermaphroditus	F	VV	in Synthese	12-HETE	39
		Spotted hyaena	Crocuta crocuta	F	VV	in Synthese	12-HETE	40
		Fossa	Cryptoprocta ferox	F	VV	in Synthese	12-HETE	41
		Meerkat	Suricata suricatta	F	VV	in Synthese	12-HETE	42
		Sea Otter	Enhydra lutris kenyoni	F	VV	12-HETE	12-HETE	43	x	x
		Bison	Bison bison bison	F	VV	12-HETE	12-HETE	44	x	x
		Red deer	Cervus elaphus hippelaphus	F	VV	12-HETE	12-HETE	45	x	x
		White rhinoceros	Ceratotherium simum simum	F	VV	12-HETE	12-HETE	46	x	x
		Alpaca	Vicugna pacos	F	VV	in Synthese	12-HETE	47
		Pig	Sus scrofa	F	VV	12-HETE	12-HETE	48	x	x
		Hunchback/humpback whale	Megaptera novaeangliae	F	VV	in Arbeit	12-HETE	49
		Star nosed mole	Condylura cristata	F	VV	in Synthese	12-HETE	50
		European hedgehog	Erinaceus europaeus	F	VV	12-HETE	12-HETE	51	x	x
		Eurasian shrew						52
		Large flying fox/ Kalong	Pteropus vampyrus	F	VV	12-HETE	12-HETE	53
		Chinese rufous horseshoe bat	Rhinolophus sinicus	F	VV	12-HETE	12-HETE	54
	Afrotheria	American manatee	Trichechus manatus latirostris	M?	VV			55
		African elephant	Loxodonta africana	F	VV	12-HETE	12-HETE	56	x	x
		Cape golden mole	Chrysochloris asiatica	F	VV	12-HETE	12-HETE	57	x	x
		Cape hyrax	Procavia capensis	F	VV	in Synthese	12-HETE	58
		Aardvark sequenz inkomplete	Orycteropus afer afer	keine 15 in der DB				59
		Cape elephant shrew	Elephantulus edwardii	F	VV	in Synthese	12-HETE	60
	Xenarthra	Collared anteater	Tamandua tetradactyla	F	LM	15-HETE	15-HETE	61		(x)
Metatheria	Australidelphia	Brush-tailed possum	Trichosurus vulpecula	F	VV	12-HETE	12-HETE	62	x	x
	Amerodelphia	Virginia opossum	Didelphis virginiana	F	VV	in Arbeit	12-HETE	63
		Gray short-tailed opossum	Monodelphis domestica	F	VV	12-HETE	12-HETE	64	x	x
Prototheria	Monotremata	Platypus	Ornithorhynchus anatinus			keine Alox15 nur Alox15b		65
		Spiny anteater	Tachyglossus aculeatus			keine Alox15 nur Alox15b		66
Fehlende Spezies:		Ord's kangaroo rat	Dipodomys ordii	F	IM	15-HETE	15-HETE			x
		Chinese river dolphin	Lipotes vexilifer	F	VV	12-HETE	12-HETE		x	x
		Common shrew	Sorex araneus	F	VV	12-HETE	12-HETE		x	x
		Beluga	Delphinapterus leucas				12-HETE
		Bonoboo	Pan paniscus				12-HETE
		Grindwal	Globicephala melas				12-HETE
		Gürteltier	Dasypus novemcinctus				12-HETE
		Lama	Lama glama				12-HETE
			Meriones unguiculatus				12-HETE
			Notomacropus				12-HETE
	PCR		Macropus eugenii				12-HETE
			Balaenoptera acutorostrata scammoni				12-HETE
