# Supplementary material for: The Reaction Specificity of Mammalian ALOX15 Orthologs is Changed During Late Primate Evolution and These Alterations Might Offer Evolutionary Advantages for Hominidae
Source: Front Cell Dev Biol. 2022 Apr 21;10:871585. doi: 10.3389/fcell.2022.871585 (PMC9068934; doi:10.3389/fcell.2022.871585)
Supplement: Supplementary file 3 [file Table1.XLSX]

## Sheet: Tabelle
Eutheria	Euarchontoglires	Species number	Species	Latin Name	BG1	SL	BG2	AA	Accession	Similarity to human ALOX15 (%)	main product (experimental)	species number (experimental)	new species (experimental) this study	main product (predicted)	expression system
		1	Man	Homo sapiens	F	IM	IT	662	NP_001131.3	100	15-HETE	1		15-HETE
		2	H. neanderthalensis	Homo neandertalensis	F	IM	IT	662	https://www.ncbi.nlm.nih.gov/bioproject/PRJEB1265	99.8	15-HETE	2		15-HETE
		3	H. denisovan	Homo denisovan	F	IM	IT	662	https://genome-euro.ucsc.edu/cgi-bin/hgGateway	99.8	15-HETE	3		15-HETE
		4	Chimpanzee	Pan troglodytes	F	IM	IT	662	XP_016786758.1	99.7	15-HETE	4		15-HETE
		5	Bonobo	Pan paniscus	F	IM	IT	662	XP_008960822.1	99.7	15-HETE	5		15-HETE
		6	Western lowland gorilla	Gorilla gorilla gorilla	F	IM	IT	662	XP_030859222.1	99.7	15-HETE	6		15-HETE
		7	Sumatran orangutan	Pongo abelii	F	IM	IT	662	NP_001127349.1	99.2	15-HETE	7		15-HETE
		8	Silvery gibbon	Hylobates moloch	F	IM	IV	684	XP_031995421.1	98.5*	15-HETE	8	1	15-HETE	E. coli
		9	Pileated gibbon	Hyblobates pileatus	F	IM	IV	662	https://www.ncbi.nlm.nih.gov/bioproject/PRJNA5641272	98.5				15-HETE
		10	Lar gibbon	Hyblobates lar	F	IM	IV	662	https://www.ncbi.nlm.nih.gov/bioproject/PRJNA5641273	98.5				15-HETE
		11	Müller's gibbon	Hyblobates muelleri	F	IM	IV	662	https://www.ncbi.nlm.nih.gov/bioproject/PRJNA5641274	98.5	15-HETE	9	2	15-HETE	E. coli
		12	Western hoolock gibbon	Hoolock hoolock	F	IM	IV	662	https://www.ncbi.nlm.nih.gov/bioproject/PRJNA5641275	98.6	15-HETE	10	3	15-HETE	E. coli
		13	Siamang	Symphalangus syndactylus	F	IM	IV	662	https://www.ncbi.nlm.nih.gov/bioproject/PRJNA5641276	98.5	15-HETE	11	4	15-HETE	E. coli
		14	Northern white-cheeked gibbon	Nomascus leucogenys	F	IT	IV	684/623	XP_030655589.1/XP_030655590.1	98.3*	12-/15-HETE	12		uncertain
		15	Yellow-cheeked gibbon	Nomascus gaberiellae	F	IT	IV	662	https://www.ncbi.nlm.nih.gov/bioproject/PRJNA5641272	98.3	12-/15-HETE	13	5	uncertain	E. coli
		16	Rhesus Macaque	Macaca mulatta	F	VV	IT	662	XP_001094627.2	97.7	12-HETE	14		12-HETE
		17	Southern pig-tailed macaque	Macaca nemestrina	F	VV	IT	688	XP_011723602.1	97.9*				12-HETE
		18	Crab-eating macaque	Macaca fascicularis	F	VV	IT	662	XP_005582628.1	97.7				12-HETE
		19	Green monkey	Chlorocebus sabaeus	F	VV	MT	662	XP_037843365.1	97.6				12-HETE
		20	Drill	Mandrillus leucophaeus	F	VV	MT	611	XP_011835851.1	97.0*				12-HETE
		21	Gelada	Theropithecus gelada	F	VV	MT	662	XP_025217965.1	97.6				12-HETE
		22	Angolan black-and-white colobus	Colobus angolensis palliatus	F	VV	IT	662	XP_011813735.1	97.3	12-HETE	15	6	12-HETE	E. coli
		23	Sooty mangabey	Cercocebus atys	F	VV	MT	325/208	XP_011910873.1, XP_011909338.1	98.2*				12-HETE
		24	Golden snub nosed monkey	Rhinopithecus roxellana	F	VV	IT	662	XP_030780113.1	98.2				12-HETE
		25	Black snub-nosed monkey	Rhinopithecus bieti	?	VV	IT	579/134	XP_017715698.1, XP_017721214.1	95.8*				12-HETE
		26	Anubis baboon	Papio anubis	F	VV	MT	662	XP_009187662.1	97.7	12-HETE	16		12-HETE
		27	Common marmoset	Callithrix jacchus	F	VV	IT	663	XP_008994665.1	96.5	12-HETE	17	7	12-HETE	Sf9
		28	Squirrel monkey	Saimiri boliviensis boliviensis	F	VV	IT	663	XP_003933097.1	95.9	12-HETE	18	8	12-HETE	E. coli
		29	Francois's langur	Trachypithecus francoisi	F	VV	IT	681	XP_033040910.1	98.0*				12-HETE
		30	Tufted capuchin	Sapajus apella	F	VV	IT	663	XP_032127582.1	96.8				12-HETE
		31	Nancy Ma's night monkey	Aotus nancymaae	F	VV	IT	664	XP_012303804.1	96.4	12-HETE	19	9	12-HETE	E. coli
		32	Philippine tarsier	Carlito syrichta	F	VV	IT	663	XP_008049852.1	95.9	12-HETE	20	10	12-HETE	HEK293
		33	Greater galago (bushbaby)	Otolemur garnettii	F	VV	IT	663	XP_003791237.1	94.4	12-HETE	21	11	12-HETE	E. coli
		34	Coquerel's sifaka	Propithecus coquereli	F	VV	IT	663	XP_012515330.1	95.0	12-HETE	22	12	12-HETE	E. coli
		35	Grey mouse lemur	Microcebus murinus	F	VV	IT	571/404	XP_020136812.1, XP_020136709.1	91.6*				12-HETE
		36	Sunda flying lemur	Galeopterus variegatus	F	VV	II	663	XP_008568293.1	94.0	12-HETE	23		12-HETE
		37a	Chinese Tree shrew	Tupaia chinensis D1	F	VV	IT	663	QSQ01680.1	89.4	12-HETE	24		12-HETE
		37b	Chinese Tree shrew	Tupaia chinensis D2	F	VV	IT	663	QSQ01681.1	88.9				12-HETE
		37c	Chinese Tree shrew	Tupaia chinensis D3	F	VV	IT	663	QSQ01682.1	89.4	12-HETE	25		12-HETE
		37d	Chinese Tree shrew	Tupaia chinensis D4	F	VV	IT	663	QSQ01683.1	89.6				12-HETE
		38	American pika	Ochotona princeps	F	VV	IT	665	XP_004594890.1	88.3	12-HETE	26		12-HETE
		39a	Rabbit (15)	Oryctolagus cuniculus	F	IM	IV	663	NP_001075751.1	89.9	15-HETE	27		15-HETE
		39b	Rabbit (12)	Oryctolagus cuniculus	L	IM	IV	663	NP_001139620.1	90.0	12-HETE	28		12-HETE
		40	Mountain hare	Lepus timidus	F	IM	IV	663	BK014604	90.2	15-HETE	29	13	15-HETE	E. coli
		41	Ground squirrel (Squinney)	Ictidomys tridecemlineatus	F	VV	II	663	XP_005337439.1	89.4	12-HETE	30	14	12-HETE	E. coli
		42	Yellow-bellied marmot	Marmota flaviventris	F	VV	II	663	XP_027777616.1	89.3				12-HETE
		43	Woodchuck	Marmota monax	F	VV	II	663	KAF7480108.1	89.3				12-HETE
		44	East European house mouse	Mus musculus	L	VM	VV	663	NP_033790.3	85.7	12-HETE	31		12-HETE
		45	Gairdner's shrewmouse	Mus pahari	L	AM	VV	663	XP_021068780.1	85.5				12-HETE
		46	Ryukyu mouse	Mus caroli	L	AM	VV	663	XP_021033350.1	85.8				12-HETE
		47	Mongolian gerbil	Meriones unguiculatus	L	GM	II	660	XP_021484944.1	83.1				12-HETE
		48	European water vole	Arvicola amphibius	I	AM	VV	664	XP_038183911.1	84.0				12-HETE
		49	Deermouse	Peromyscus maniculatus bairdii	F	AM	VI	663	XP_006973696.1	83.3				12-HETE
		50	White-footed mouse	Peromyscus leucopus	F	AM	VI	663	XP_028725401.1	84.0				12-HETE
		51	African woodland thicket rat	Grammomys surdaster	L	AM	VV	663	XP_028641758.1	85.8	12-HETE	32	15	12-HETE	E. coli
		52	Hoary bamboo rat	Rhizomys pruinosus	F	VM	II	663	BK014599	86.0	15-HETE	33	16	uncertain	E. coli
		53	African grass rat	Arvicanthis niloticus	L	AM	VV	663	XP_034362189.1	85.2				12-HETE
		54	Brown rat	Rattus norvegicus	L	AM	VV	663	NP_112272.2	86.0	12-HETE	34		12-HETE
		55	Black rat	Rattus rattus	L	AM	VV	663	XP_032768287.1	86.0	12-HETE	35	17	12-HETE	E. coli
		56	Desert wood rat	Neotoma lepida	F	AM	VI	663	OBS59772.1	84.9				12-HETE
		57	Meadow jumping mouse	Zapus hudsonius	F	IV	II	663	BK014600	84.9	12-/15-HETE	36	18	uncertain	E. coli
		58	Ord's kangaroo rat	Dipodomys ordii	F	IM	II	663	XP_012868635.1	85.7	15-HETE	37		15-HETE
	Laurasiatheria	59	Malayan pangolin	Manis javanica	F	VV	IT	634	XP_036882572.1	94.2*				12-HETE
		60	Chinese pangolin	Manis pentadactyla	F	VV	IT	663	XP_036752142.1	94.6	12-HETE	38	19	12-HETE	HEK293
		61	Polar bear	Ursus maritimus	F	VV	IV	663	XP_040485833.1	94.3	12-HETE	39	20	12-HETE	E. coli
		62	Grizzly bear	Ursus arctos horrobilis	F	VV	IV	663	XP_026376572.1	94.3				12-HETE
		63	Giant panda	Ailuropoda melanoleuca	F	VV	IV	710	XP_002924520.3	94.0*	12-HETE	40	21	12-HETE	E. coli
		64	Walrus	Odobenus rosmarus divergens	F	VV	IV	663	XP_004398616.1	93.4	12-HETE	41		12-HETE
		65	Weddell seal	Leptonychotes weddellii	F	VV	IV	663	XP_030894829.1	93.4	12-HETE	42		12-HETE
		66	Hawaiian monk seal	Neomonachus schauinslandi	F	VV	IV	663	XP_021550174.1	92.9				12-HETE
		67	Gray seal	Halichoerus grypus	F	VV	VV	663	XP_035922081.1	93.5				12-HETE
		68	California sea lion	Zalophus californianus	F	VV	IV	663	XP_027424385.1	93.2				12-HETE
		69	Steller sea lion	Eumetopias jubatus	F	VV	IV	663	XP_027980935.1	93.2				12-HETE
		70	Northern fur seal	Callorhinus ursinus	F	VV	IV	663	XP_025720066.1	93.7	12-HETE	43		12-HETE
		71	Southern elephant seal	Mirounga leonina	F	VV	IV	663	XP_034845306.1	93.5				12-HETE
		72	Harbor seal	Phoca vitulina	F	VV	VV	663	XP_032287820.1	93.5				12-HETE
		73	Dog	Canis lupus familiaris	F	VV	IT	663	XP_546576.2/XP_038521247.1 identical	92.6	12-HETE	44		12-HETE
		74	Dingo	Canis lupus dingo	F	VV	IT	663	XP_025284447.2	92.5	12-HETE	45	22	12-HETE	HEK293
		75	Red fox	Vulpes vulpes	F	VV	IT	663	XP_025861097.1	92.8				12-HETE
		76	Meerkat	Suricata suricatta	F	VV	IT	663	XP_029784320.1	91.9	12-HETE	46	23	12-HETE	E. coli
		77	Asian palm civet	Paradoxurus hermaphroditus	F	VV	IT	663	BK014602	91.7	12-HETE	47	24	12-HETE	E. coli
		78	Fossa	Cryptoprocta ferox	F	VV	IT	663	BK014398	92.2	12-HETE	48	25	12-HETE	E. coli
		79	Spotted hyena	Crocuta crocuta	F	VV	LT	663	BK014603	89.9	12-HETE	49	26	12-HETE	E. coli
		80	Ferret (Polecat)	Mustela putorius furo	F	VV	IV	663	XP_004760452.1	91.9				12-HETE
		81	Northern American river otter	Lontra canadensis	F	VV	IV	663	XP_032695873.1	92.6				12-HETE
		82	Sea Otter	Enhydra lutris kenyoni	F	VV	II	663	XP_022380480.1	92.2	12-HETE	50		12-HETE
		83	Cattle	Bos taurus	F	VV	IT	663	NP_776926.1	93.5	12-HETE	51		12-HETE
		84	Indian cattle	Bos taurus indicus	F	VV	IT	663	XP_019837236.1	93.8				12-HETE
		85	Wild Yak	Bos mutus	F	VV	IT	663	XP_005906104.1	93.7				12-HETE
		86	Water buffalo	Bubalus bubalis	F	VV	IT	663	XP_006060169.2	93.5				12-HETE
		87	Bison	Bison bison bison	F	VV	IT	663	XP_010845670.1	93.7	12-HETE	52	27	12-HETE	E. coli
		88	White tailed deer	Odocoileus virginianus texanus	F	VV	IT	663	XP_020768723.1	93.5				12-HETE
		89	Red deer	Cervus elaphus hippelaphus	F	VV	IT	663	BK014608	93.8	12-HETE	53	28	12-HETE	E. coli
		90	Scimitar oryx	Oryx dammah	F	VV	IT	663	XP_040099512.1	93.7				12-HETE
		91	Sheep	Ovis aries	F	VV	IT	841	XP_027831317.1	93.5*				12-HETE
		92	Goat	Capra hircus	F	VV	IT	663	XP_017919992.1	93.7				12-HETE
		93	Wild Bactrian camel	Camelus ferus	F	VV	IT	781/680	XP_032354108.1	94.4*				12-HETE
		94	Bactrian camel	Camelus bactrianus	F	VV	IT	663	XP_010950030.1	93.7	12-HETE	54	29	12-HETE	E. coli
		95	Dromedary	Camelus dromedarius	F	VV	IT	663	XP_031323654.1	93.5				12-HETE
		96	Alpaca	Vicugna pacos	F	VV	IT	663	XP_031530823.1	91.9				12-HETE
		97	Wild boar	Sus scrofa	F	VV	IT	663	NP_999096.1	92.3	12-HETE	55		12-HETE
		98	Killer whale	Orcinus orca	F	VV	IT	685	XP_033278503.1	90.4*				12-HETE
		99	Sperm whale	Physeter catodon	F	AV	IT	679	XP_007109263.2	92.1*				12-HETE
		100	Chinese river dolphin	Lipotes vexillifer	F	VV	II	663	XP_007457788.1	89.1	12-HETE	56	30	12-HETE	E. coli
		101	Minke whale	Balaenoptera acutorostrata scammoni	F	VV	IT	663	XP_007166551.1	94.3				12-HETE
		102	Blue whale	Balaenoptera musculus	F	VV	IT	663	XP_036693485.1	94.6				12-HETE
		103	Beluga whale	Delphinapterus leucas	F	VV	IT	663	XP_022451845.1	90.2				12-HETE
		104	Finless porpoise	Neophocaena asiaeorientalis asiaeorientalis	F	VV	IT	663	XP_024592292.1	90.3				12-HETE
		105	Long-finned pilot whale	Globicephala melas	F	VV	IT	686	XP_030718215.1	91.2*				12-HETE
		106	Bottlenose dolphin	Tursiops truncatus	F	VV	IT	685	XP_033703492.1	91.0*				12-HETE
		107	Narwhale	Monodon monoceros	F	VV	IT	663	XP_029066989.1	90.8				12-HETE
		108	Humpback whale	Megaptera novaeangliae	F	VV	IT	663	BK014598	94.0	12-HETE	57	31	12-HETE	E. coli
		109	Vaquita	Phocoena sinus	F	VV	IT	663	XP_032472590.1	90.2				12-HETE
		110	Pacific white-sided dolphin	Lagenorhynchus obliquidens	F	VV	IT	745	XP_026986059.1	91.2*				12-HETE
		111	White rhinoceros	Ceratotherium simum simum	F	VV	IT	663	XP_004433240.1	95.6	12-HETE	58	32	12-HETE	SF9
		112	Horse	Equus caballus	F	VV	IT	622	XP_023509153.1	95.2				12-HETE
		113	Donkey	Equus asinus	F	VV	IT	622	XP_014716952.1	95.8*				12-HETE
		114	Przewalski horse	Equus przewalskii	F	VV	IT	631	XP_008534248.1	92.3*				12-HETE
		115	Common shrew	Sorex araneus	F	VV	IT	663	XP_004604968.1	89.9	12-HETE	59	33	12-HETE	HEK293
		116	European hedgehog	Erinaceus europaeus	F	VV	IT	664	XP_007521680.1	87.5	12-HETE	60		12-HETE
		117	Star nosed mole	Condylura cristata	F	VV	IT	663	XP_004684758.1	91.1	12-HETE	61	34	12-HETE	E. coli
		118	Large flying fox	Pteropus vampyrus	F	VV	IV	663	XP_011357989.1	93.5	12-HETE	62	35	12-HETE	E. coli
		119	Big brown bat	Eptesicus fuscus	F	VV	IT	663	XP_008154919.1/XP_027988786.1 (2 isoforms)	94.0				12-HETE
		120	Little brown bat	Myotis lucifugus	F	VV	IT	663	XP_006107779.1	92.9				12-HETE
		121	Jamaican fruit bat	Artibeus jamaicensis	F	V?	LT	699	XP_036992984.1	86.0*				12-HETE
		122	Common vampire bat	Desmodus rotundus	F	VV	LT	669	XP_024420917.1	86.3*				12-HETE
		123	Great roundleaf bat	Hipposideros armiger	F	VV	IT	663	XP_019520342.1	93.7				12-HETE
		124	David's myotis	Myotis davidii	F	VV	MT	627	XP_015418753.1	91.0*				12-HETE
		125	Egyptian rousette	Rousettus aegyptiacus	F	VV	IV	663	XP_015997547.2	93.2				12-HETE
		126	Brand's bat	Myotis brandtii	F	VV	IT	663	XP_005877027.1	92.5				12-HETE
		127	Greater mouse-eared bat	Myotis myotis	F	VV	IT	663	XP_036197967.1	94.1				12-HETE
		128	Natal long-fingered bat	Miniopterus natalensis	F	VV	IT	663	XP_016056418.1	93.4				12-HETE
		129	Kuhl's pipistrelle	Pipistrellus kuhlii	F	VV	MT	663	XP_036307765.1	92.8				12-HETE
		130	Pallas's mastiff bat	Molossus molossus	F	VV	VT	663	KAF6414917.1	92.6				12-HETE
		131	Greater horseshoe bat	Rhinolophus ferrumequinum	F	VV	IT	663	XP_032947206.1	95.2				12-HETE
		132	Chinese rufous horseshoe bat	Rhinolophus sinicus	F	VV	IT	663	XP_019570703.1 record removed	93.4	12-HETE	63		12-HETE
		133	Indian flying fox	Pteropus giganteus	F	VV	IV	663	XP_039725539.1	93.1				12-HETE
		134	Large flying fox	Pteropus vampyrus	F	VV	IV	663	XP_011357989.1	93.5				12-HETE
		135	Pale spear-nosed bat	Phyllostomus discolor	F	VV	LT	718	XP_035889057.1	86.7*				12-HETE
		136	Black flying fox	Pteropus alecto	F	VV	IT	663	XP_006922337.1	93.5				12-HETE
	Afrotheria	137	African elephant	Loxodonta africana	F	VV	IT	663	XP_023411917.1	95.0	12-HETE	64	36	12-HETE	E. coli
		138	Rock hyrax	Procavia capensis	F	VV	IT	663	BK014601	92.8	12-HETE	65	37	12-HETE	E. coli
		139	Cape golden mole	Chrysochloris asiatica	F	VV	IT	663	XP_006863392.1	94.4	12-HETE	66		12-HETE
		140	Small Madagascar hedgehog	Echinops telfairi	F	VV	MT	486	XP_012862757.1	86.1*				12-HETE
		141	Cape elephant shrew	Elephantulus edwardii	F	VV	IT	664	XP_006899144.1	86.1	12-HETE	67	38	12-HETE	E. coli
	Xenarthra	142	Collared anteater	Tamandua tetradactyla	F	LM	II	663	BK014597	91.9	15-HETE	68	39	uncertain	E. coli
		143	Giant anteater	Myrmecophaga tridactyla	F	LM	II	663	BK014605	92.0	15-HETE	69	40	uncertain	E. coli
		144	Screaming Hairy Armadillo	Chaetophractus vellerosus	F	VV	IV	663	BK014606	93.5	12-HETE	70	41	12-HETE	E. coli
		145	Nine banded armadillo	Dasypus novemcinctus	F	VV	IT	430	XP_023439479.1 and own PCR	91.4*				12-HETE
Metatheria	Australidelphia	146	Common brushtail possum	Trichosurus vulpecula	F	VV	IT	663	XP_036623342.1	84.6	12-HETE	71	42	12-HETE	E. coli
		147	Leadbeater's possum	Gymnobelideus leadbeateri	F	VV	IT	663	BK014607	84.9				12-HETE
		148	Wallaby	Notamacropus eugenii	F	VV	IK	663	BK014609	83.4				12-HETE
		149	Red giant kangaroo	Macropus rufus	F	VV	IT	663	https://www.ncbi.nlm.nih.gov/bioproject/PRJEB18139	83.6	12-HETE	72	43	12-HETE	E. coli
		150	Common wombat	Vombatus ursinus	F	VL	LT	716	XP_027712862.1	81.7*				12-HETE
		151	Koala	Phascolarctos cinereus	F	VV	IA	647	XP_020822114.1	82.2*				12-HETE
	Ameridelphia	152	Virginia opossum	Didelphis virginiana	F	VV	LT	663	https://www.dnazoo.org/assemblies/Didelphis_virginiana	85.2	12-HETE	73	44	12-HETE	HEK293
		153	Gray short-tailed opossum	Monodelphis domestica	F	VV	LT	663	XP_003340375.1	84.6	12-HETE	74		12-HETE
Prototheria	Monotremata	154	Platypus	Ornithorhynchus anatinus							no Alox15
		155	Short beaked echidna	Tachyglossus aculeatus							no Alox15
										*overlapping parts of the sequences
